# Supplementary material for: The Leucine Catabolite and Dietary Supplement β-Hydroxy-β-Methyl Butyrate (HMB) as an Epigenetic Regulator in Muscle Progenitor Cells
Source: Metabolites. 2021 Aug 4;11(8):512. doi: 10.3390/metabo11080512 (PMC8399199; doi:10.3390/metabo11080512)
Supplement: Supplementary file 1 [file metabolites-11-00512-s001.zip]

Archive with 1 entries (1 files):
- metabolites-1321833-supplementary.pdf
